# Supplementary material for: Molecular Evidence of SARS-CoV-2 Virus in Dogs and Cats from Grenada
Source: Vet Sci. 2025 May 9;12(5):455. doi: 10.3390/vetsci12050455 (PMC12115539; doi:10.3390/vetsci12050455)
Supplement: Supplementary file 1 [file vetsci-12-00455-s001.zip]

Archive with 1 entries (1 files):
- vetsci-3509567-supplementary.pdf
